# Supplementary material for: A Fluorescent Cy7-Mercaptopyridine for the Selective Detection of Glutathione over Homocysteine and Cysteine
Source: Sensors (Basel). 2018 Sep 1;18(9):2897. doi: 10.3390/s18092897 (PMC6164685; doi:10.3390/s18092897)
Supplement: Supplementary file 1 [file sensors-18-02897-s001.zip]

Archive with 4 entries (4 files):
- Movie 1.avi
- Movie 2.avi
- Movie 3.avi
- Supplementary Information.pdf
